# Supplementary material for: Sialic Acid-Loaded Nanoliposomes with Enhanced Stability and Transdermal Delivery for Synergistic Anti-Aging, Skin Brightening, and Barrier Repair
Source: Pharmaceutics. 2025 Jul 24;17(8):956. doi: 10.3390/pharmaceutics17080956 (PMC12389717; doi:10.3390/pharmaceutics17080956)
Supplement: Supplementary file 1 [file pharmaceutics-17-00956-s001.zip]

Archive with 1 entries (1 files):
- pharmaceutics-3685751-supplementary.pdf
